# Supplementary material for: Description of a new species of Gaeolaelaps (Acari: Laelapidae) from Iran
Source: Zookeys. 2016 Aug 23;(612):31–40. doi: 10.3897/zookeys.612.9678 (PMC5027663; doi:10.3897/zookeys.612.9678)
Supplement: XML Treatment for Gaeolaelaps [file zookeys.612.9678-treatment1.xml]

<!DOCTYPE tp:taxon-treatment
  PUBLIC "-//TaxonX//DTD Taxonomic Treatment Publishing DTD v0 20100105//EN" "tax-treatment-NSO.dtd">
<tp:taxon-treatment xmlns:tp="http://www.plazi.org/taxpub"><tp:treatment-meta><kwd-group><label>Taxon classification</label><kwd><named-content content-type="kingdom">Animalia</named-content></kwd><kwd><named-content content-type="order">Mesostigmata</named-content></kwd><kwd><named-content content-type="family">Laelapidae</named-content></kwd></kwd-group><mixed-citation publication-type="journal"><person-group><name><surname>Saeidi</surname><given-names>Zarir</given-names></name><name><surname>Nemati</surname><given-names>Alireza</given-names></name><name><surname>Khalili-Moghadam</surname><given-names>Arsalan</given-names></name></person-group><article-title>Description of a new species of <italic><tp:taxon-name><tp:taxon-name-part taxon-name-part-type="genus">Gaeolaelaps</tp:taxon-name-part></tp:taxon-name></italic> (<tp:taxon-name><tp:taxon-name-part taxon-name-part-type="subclass">Acari</tp:taxon-name-part></tp:taxon-name>: <tp:taxon-name><tp:taxon-name-part taxon-name-part-type="family">Laelapidae</tp:taxon-name-part></tp:taxon-name>) from Iran</article-title><source>Zookeys</source><day>23</day><month>8</month><year>2016</year><volume>2016</volume><issue>612</issue><fpage>31</fpage><lpage>40</lpage><pub-id pub-id-type="doi">10.3897/zookeys.612.9678</pub-id></mixed-citation></tp:treatment-meta><tp:nomenclature><label>Genus</label><tp:taxon-name>
            <tp:taxon-name-part taxon-name-part-type="genus">Gaeolaelaps</tp:taxon-name-part>
          </tp:taxon-name><tp:taxon-authority>Evans &amp; Till, 1966</tp:taxon-authority><tp:nomenclature-citation-list><tp:nomenclature-citation><tp:taxon-name>
                <tp:taxon-name-part taxon-name-part-type="genus">Hypoaspis</tp:taxon-name-part> (<tp:taxon-name-part taxon-name-part-type="subgenus">Gaeolaelaps</tp:taxon-name-part>)</tp:taxon-name><comment>Evans &amp; Till, 1966: 160; <xref ref-type="bibr" rid="B9">Evans and Till 1979</xref>: 202.</comment></tp:nomenclature-citation><tp:nomenclature-citation><tp:taxon-name>
                <tp:taxon-name-part taxon-name-part-type="genus">Hypoaspis</tp:taxon-name-part> (<tp:taxon-name-part taxon-name-part-type="subgenus">Geolaelaps</tp:taxon-name-part>)</tp:taxon-name><comment>: <xref ref-type="bibr" rid="B3">Bregetova 1977</xref>: 499; <xref ref-type="bibr" rid="B13">Karg 1979</xref>: 79; <xref ref-type="bibr" rid="B14">Karg 1982</xref>: 237; <xref ref-type="bibr" rid="B16">Karg 1993</xref>: 136.</comment></tp:nomenclature-citation><tp:nomenclature-citation><tp:taxon-name>
                <tp:taxon-name-part taxon-name-part-type="genus">Gaeolaelaps</tp:taxon-name-part>
              </tp:taxon-name><comment>: <xref ref-type="bibr" rid="B4">Casanueva 1993</xref>: 40; <xref ref-type="bibr" rid="B1">Beaulieu 2009</xref>: 35; <xref ref-type="bibr" rid="B20">Kazemi et al. 2014</xref>: 504.</comment></tp:nomenclature-citation><tp:nomenclature-citation><tp:taxon-name>
                <tp:taxon-name-part taxon-name-part-type="genus">Geolaelaps</tp:taxon-name-part>
              </tp:taxon-name><comment>: <xref ref-type="bibr" rid="B24">Rosario 1981</xref>: 46; <xref ref-type="bibr" rid="B30">Walter and Oliver 1989</xref>: 295.</comment></tp:nomenclature-citation></tp:nomenclature-citation-list></tp:nomenclature><tp:treatment-sec sec-type="type species" id="SECID0E4LAC"><title>Type species.</title><p>
            <italic><tp:taxon-name><tp:taxon-name-part taxon-name-part-type="genus">Laelaps</tp:taxon-name-part> <tp:taxon-name-part taxon-name-part-type="species">aculeifer</tp:taxon-name-part></tp:taxon-name></italic> Canestrini (1884), by original designation (<xref ref-type="bibr" rid="B8">Evans and Till 1966</xref>).</p><p>The genus definition of <xref ref-type="bibr" rid="B20">Kazemi et al. 2014</xref> was followed (see notes in discussion).</p></tp:treatment-sec><ref-list><ref id="B9"><mixed-citation xmlns:xlink="http://www.w3.org/1999/xlink" xlink:type="simple">
          <person-group><name name-style="western"><surname>Evans</surname><given-names>GO</given-names></name><name name-style="western"><surname>Till</surname><given-names>WM</given-names></name></person-group> (<year>1979</year>) <article-title>Mesostigmatic mites of Britain and Ireland (<tp:taxon-name><tp:taxon-name-part taxon-name-part-type="subphylum">Chelicerata</tp:taxon-name-part></tp:taxon-name>: <tp:taxon-name><tp:taxon-name-part taxon-name-part-type="subclass">Acari</tp:taxon-name-part></tp:taxon-name>-<tp:taxon-name><tp:taxon-name-part taxon-name-part-type="superorder">Parasitiformes</tp:taxon-name-part></tp:taxon-name>), An introduction to their external morphology and classification.</article-title> <source>Transactions of the Zoological Society of London</source> <volume>35</volume>: <fpage>139</fpage>–<lpage>270</lpage>. doi: <ext-link xlink:type="simple" ext-link-type="doi" xlink:href="10.1111/j.1096-3642.1979.tb00059.x">10.1111/j.1096-3642.1979.tb00059.x</ext-link></mixed-citation></ref><ref id="B3"><mixed-citation xmlns:xlink="http://www.w3.org/1999/xlink" xlink:type="simple">
          <person-group><name name-style="western"><surname>Bregetova</surname><given-names>NG</given-names></name></person-group> (<year>1977</year>) <article-title>Family <tp:taxon-name><tp:taxon-name-part taxon-name-part-type="family">Laelaptidae</tp:taxon-name-part></tp:taxon-name> Berlese, 1892.</article-title> In: <person-group><name name-style="western"><surname>Ghilyarov</surname><given-names>MS</given-names></name><name name-style="western"><surname>Bregetova</surname><given-names>NG</given-names></name></person-group> (<role>Eds</role>) <source>Key to the Soil Inhabiting Mites. <tp:taxon-name><tp:taxon-name-part taxon-name-part-type="order">Mesostigmata</tp:taxon-name-part></tp:taxon-name></source>, <publisher-name>Nauka</publisher-name>, <publisher-loc>Leningrad</publisher-loc>, <fpage>483</fpage>–<lpage>554</lpage>. [In Russian]</mixed-citation></ref><ref id="B13"><mixed-citation xmlns:xlink="http://www.w3.org/1999/xlink" xlink:type="simple">
          <person-group><name name-style="western"><surname>Karg</surname><given-names>W</given-names></name></person-group> (<year>1979</year>) <article-title>Die Gattung <italic><tp:taxon-name><tp:taxon-name-part taxon-name-part-type="genus">Hypoaspis</tp:taxon-name-part></tp:taxon-name></italic> Canestrini 1884 (<tp:taxon-name><tp:taxon-name-part taxon-name-part-type="subclass">Acarina</tp:taxon-name-part></tp:taxon-name>, <tp:taxon-name><tp:taxon-name-part taxon-name-part-type="superorder">Parasitiformes</tp:taxon-name-part></tp:taxon-name>).</article-title> <source>Zoologische Jahrbücher Abteilung für Systematik Ökologie und Geographie der Tiere</source> <volume>106</volume>: <fpage>65</fpage>–<lpage>104</lpage>.</mixed-citation></ref><ref id="B14"><mixed-citation xmlns:xlink="http://www.w3.org/1999/xlink" xlink:type="simple">
          <person-group><name name-style="western"><surname>Karg</surname><given-names>W</given-names></name></person-group> (<year>1982</year>) <article-title>Zur Kenntnis der Raubmilbeng <italic><tp:taxon-name><tp:taxon-name-part taxon-name-part-type="genus">Hypoaspis</tp:taxon-name-part></tp:taxon-name></italic> Canestrini, 1884 (<tp:taxon-name><tp:taxon-name-part taxon-name-part-type="subclass">Acarina</tp:taxon-name-part></tp:taxon-name>, <tp:taxon-name><tp:taxon-name-part taxon-name-part-type="superorder">Parasitiformes</tp:taxon-name-part></tp:taxon-name>).</article-title> <source>Mitteilungen aus dem Zoologischen Museum in Berlin</source> <volume>58</volume>: <fpage>233</fpage>–<lpage>256</lpage>.</mixed-citation></ref><ref id="B16"><mixed-citation xmlns:xlink="http://www.w3.org/1999/xlink" xlink:type="simple">
          <person-group><name name-style="western"><surname>Karg</surname><given-names>W</given-names></name></person-group> (<year>1993</year>) <article-title>Raubmilben der <tp:taxon-name><tp:taxon-name-part taxon-name-part-type="family">Hypoaspididae</tp:taxon-name-part></tp:taxon-name>, <tp:taxon-name><tp:taxon-name-part taxon-name-part-type="family">Laelapidae</tp:taxon-name-part></tp:taxon-name> und <tp:taxon-name><tp:taxon-name-part taxon-name-part-type="family">Phytoseiidae</tp:taxon-name-part></tp:taxon-name> auf dem Galapagos–Archipel (<tp:taxon-name><tp:taxon-name-part taxon-name-part-type="subclass">Acarina</tp:taxon-name-part></tp:taxon-name>, <tp:taxon-name><tp:taxon-name-part taxon-name-part-type="superorder">Parasitiformes</tp:taxon-name-part></tp:taxon-name>).</article-title> <source>Mitteilungen aus dem Zoologischen Museum in Berlin</source> <volume>69</volume>: <fpage>261</fpage>–<lpage>284</lpage>. doi: <ext-link xlink:type="simple" ext-link-type="doi" xlink:href="10.1002/mmnz.19930690207">10.1002/mmnz.19930690207</ext-link></mixed-citation></ref><ref id="B4"><mixed-citation xmlns:xlink="http://www.w3.org/1999/xlink" xlink:type="simple">
          <person-group><name name-style="western"><surname>Casanueva</surname><given-names>ME</given-names></name></person-group> (<year>1993</year>) <article-title>Phylogenetic studies of the free–living and arthropod associated <tp:taxon-name><tp:taxon-name-part taxon-name-part-type="family">Laelapidae</tp:taxon-name-part></tp:taxon-name> (<tp:taxon-name><tp:taxon-name-part taxon-name-part-type="subclass">Acari</tp:taxon-name-part></tp:taxon-name>: <tp:taxon-name><tp:taxon-name-part taxon-name-part-type="order">Mesostigmata</tp:taxon-name-part></tp:taxon-name>).</article-title> <source>Gayana Zoologia</source> <volume>57</volume>: <fpage>21</fpage>–<lpage>46</lpage>.</mixed-citation></ref><ref id="B1"><mixed-citation xmlns:xlink="http://www.w3.org/1999/xlink" xlink:type="simple">
          <person-group><name name-style="western"><surname>Beaulieu</surname><given-names>F</given-names></name></person-group> (<year>2009</year>) <article-title>Review of the mite genus <italic><tp:taxon-name><tp:taxon-name-part taxon-name-part-type="genus">Gaeolaelaps</tp:taxon-name-part></tp:taxon-name></italic> Evans and Till (<tp:taxon-name><tp:taxon-name-part taxon-name-part-type="subclass">Acari</tp:taxon-name-part></tp:taxon-name>: <tp:taxon-name><tp:taxon-name-part taxon-name-part-type="family">Laelapidae</tp:taxon-name-part></tp:taxon-name>) and description of a new species from North America, <italic><tp:taxon-name><tp:taxon-name-part taxon-name-part-type="genus">G.</tp:taxon-name-part> <tp:taxon-name-part taxon-name-part-type="species">gillespiei</tp:taxon-name-part></tp:taxon-name></italic> n. sp.</article-title> <source>Zootaxa</source> <volume>2158</volume>: <fpage>33</fpage>–<lpage>49</lpage>.</mixed-citation></ref><ref id="B20"><mixed-citation xmlns:xlink="http://www.w3.org/1999/xlink" xlink:type="simple">
          <person-group><name name-style="western"><surname>Kazemi</surname><given-names>Sh</given-names></name><name name-style="western"><surname>Rajaei</surname><given-names>A</given-names></name><name name-style="western"><surname>Beaulieu</surname><given-names>F</given-names></name></person-group> (<year>2014</year>) <article-title>Two new species of <italic><tp:taxon-name><tp:taxon-name-part taxon-name-part-type="genus">Gaeolaelaps</tp:taxon-name-part></tp:taxon-name></italic> (<tp:taxon-name><tp:taxon-name-part taxon-name-part-type="subclass">Acari</tp:taxon-name-part></tp:taxon-name>: <tp:taxon-name><tp:taxon-name-part taxon-name-part-type="order">Mesostigmata</tp:taxon-name-part></tp:taxon-name>: <tp:taxon-name><tp:taxon-name-part taxon-name-part-type="family">Laelapidae</tp:taxon-name-part></tp:taxon-name>) from Iran, with a revised generic concept and notes on significant morphological characters in the genus.</article-title> <source>Zootaxa</source> <volume>3861</volume>(<issue>6</issue>): <fpage>501</fpage>–<lpage>530</lpage>. doi: <ext-link xlink:type="simple" ext-link-type="doi" xlink:href="10.11646/zootaxa.3861.6.1">10.11646/zootaxa.3861.6.1</ext-link></mixed-citation></ref><ref id="B24"><mixed-citation xmlns:xlink="http://www.w3.org/1999/xlink" xlink:type="simple">
          <person-group><name name-style="western"><surname>Rosario</surname><given-names>RMT</given-names></name></person-group> (<year>1981</year>) <article-title>Philippine <tp:taxon-name><tp:taxon-name-part taxon-name-part-type="subfamily">Hypoaspidinae</tp:taxon-name-part></tp:taxon-name> (<tp:taxon-name><tp:taxon-name-part taxon-name-part-type="subclass">Acarina</tp:taxon-name-part></tp:taxon-name>; <tp:taxon-name><tp:taxon-name-part taxon-name-part-type="order">Mesostigmata</tp:taxon-name-part></tp:taxon-name>: <tp:taxon-name><tp:taxon-name-part taxon-name-part-type="family">Laelapidae</tp:taxon-name-part></tp:taxon-name>).</article-title> <source>Philippine Entomologist</source> <volume>5</volume>: <fpage>23</fpage>–<lpage>82</lpage>.</mixed-citation></ref><ref id="B30"><mixed-citation xmlns:xlink="http://www.w3.org/1999/xlink" xlink:type="simple">
          <person-group><name name-style="western"><surname>Walter</surname><given-names>DE</given-names></name><name name-style="western"><surname>Oliver</surname><given-names>Jr JH</given-names></name></person-group> (<year>1989</year>) <article-title><italic><tp:taxon-name><tp:taxon-name-part taxon-name-part-type="genus">Geolaelaps</tp:taxon-name-part> <tp:taxon-name-part taxon-name-part-type="species">oreithyiae</tp:taxon-name-part></tp:taxon-name></italic>, n. sp. (<tp:taxon-name><tp:taxon-name-part taxon-name-part-type="subclass">Acari</tp:taxon-name-part></tp:taxon-name>: <tp:taxon-name><tp:taxon-name-part taxon-name-part-type="family">Laelapidae</tp:taxon-name-part></tp:taxon-name>), a thelytokous predator of arthropods and nematodes, and a discussion of clonal reproduction in the <tp:taxon-name><tp:taxon-name-part taxon-name-part-type="order">Mesostigmata</tp:taxon-name-part></tp:taxon-name>.</article-title> <source>Acarologia</source> <volume>30</volume>: <fpage>293</fpage>–<lpage>303</lpage>.</mixed-citation></ref><ref id="B8"><mixed-citation xmlns:xlink="http://www.w3.org/1999/xlink" xlink:type="simple">
          <person-group><name name-style="western"><surname>Evans</surname><given-names>GO</given-names></name><name name-style="western"><surname>Till</surname><given-names>WM</given-names></name></person-group> (<year>1966</year>) <article-title>Studies on the British <tp:taxon-name><tp:taxon-name-part taxon-name-part-type="family">Dermanyssidae</tp:taxon-name-part></tp:taxon-name> (<tp:taxon-name><tp:taxon-name-part taxon-name-part-type="subclass">Acari</tp:taxon-name-part></tp:taxon-name>: <tp:taxon-name><tp:taxon-name-part taxon-name-part-type="order">Mesostigmata</tp:taxon-name-part></tp:taxon-name>). Part II. Classification.</article-title> <source>Bulletin of the British Museum (Natural History) Zoology</source> <volume>14</volume>: <fpage>107</fpage>–<lpage>370</lpage>.</mixed-citation></ref></ref-list></tp:taxon-treatment>
