# Supplementary material for: Description of a new species of Gaeolaelaps (Acari: Laelapidae) from Iran
Source: Zookeys. 2016 Aug 23;(612):31–40. doi: 10.3897/zookeys.612.9678 (PMC5027663; doi:10.3897/zookeys.612.9678)
Supplement: XML Treatment for Gaeolaelaps izajiensis [file zookeys.612.9678-treatment2.xml]

<!DOCTYPE tp:taxon-treatment
  PUBLIC "-//TaxonX//DTD Taxonomic Treatment Publishing DTD v0 20100105//EN" "tax-treatment-NSO.dtd">
<tp:taxon-treatment xmlns:tp="http://www.plazi.org/taxpub"><tp:treatment-meta><kwd-group><label>Taxon classification</label><kwd><named-content content-type="kingdom">Animalia</named-content></kwd><kwd><named-content content-type="order">Mesostigmata</named-content></kwd><kwd><named-content content-type="family">Laelapidae</named-content></kwd></kwd-group><mixed-citation publication-type="journal"><person-group><name><surname>Saeidi</surname><given-names>Zarir</given-names></name><name><surname>Nemati</surname><given-names>Alireza</given-names></name><name><surname>Khalili-Moghadam</surname><given-names>Arsalan</given-names></name></person-group><article-title>Description of a new species of <italic><tp:taxon-name><tp:taxon-name-part taxon-name-part-type="genus">Gaeolaelaps</tp:taxon-name-part></tp:taxon-name></italic> (<tp:taxon-name><tp:taxon-name-part taxon-name-part-type="subclass">Acari</tp:taxon-name-part></tp:taxon-name>: <tp:taxon-name><tp:taxon-name-part taxon-name-part-type="family">Laelapidae</tp:taxon-name-part></tp:taxon-name>) from Iran</article-title><source>Zookeys</source><day>23</day><month>8</month><year>2016</year><volume>2016</volume><issue>612</issue><fpage>31</fpage><lpage>40</lpage><pub-id pub-id-type="doi">10.3897/zookeys.612.9678</pub-id></mixed-citation></tp:treatment-meta><tp:nomenclature><tp:taxon-name>
            <tp:taxon-name-part taxon-name-part-type="genus">Gaeolaelaps</tp:taxon-name-part>
            <tp:taxon-name-part taxon-name-part-type="species">izajiensis</tp:taxon-name-part>
            <object-id xmlns:xlink="http://www.w3.org/1999/xlink" content-type="zoobank" xlink:type="simple">http://zoobank.org/F8E6016A-33DA-4B04-97FB-67092192A3A9</object-id>
          </tp:taxon-name><tp:taxon-status xmlns:xlink="http://www.w3.org/1999/xlink" xlink:type="simple">sp. n.</tp:taxon-status><xref ref-type="fig" rid="F1">Figures 1–5</xref><xref ref-type="fig" rid="F2">, 6–9</xref><xref ref-type="fig" rid="F3">, 10–13</xref></tp:nomenclature><tp:treatment-sec sec-type="material" id="SECID0EHOAC"><title>Specimens examined and type deposition.</title><p>Holotype female, Izeh, Khuzestan province, soil, coll. A. Nemati, 2013. Paratypes: two females, Ghaletol, Khuzestan province, soil, coll. Z. Saeidi, 2014. The holotype and two female paratypes are deposited in the Acarological Laboratory, Department of Plant Protection, Agricultural College, Shahrekord University, Shahrekord, Iran (APAS).</p></tp:treatment-sec><tp:treatment-sec sec-type="diagnosis" id="SECID0EMOAC"><title>Diagnosis (adult female).</title><p>Dorsal shield with constriction at lateral margins near setae s6 and distinct reticulation posterior to <italic>j6</italic> along with line reticulation in lateral margins of podonotal part, possesses 39 pairs of simple thin acicular setae; sternal shield with reticulation in lateral regions, epigynal shield with elongate and nearly quadrangle cells and abutting anal shield, exopodal plates fragmented between coxae II and IV; peritremes relatively long and extending to the posterior margin of coxae I.</p></tp:treatment-sec><tp:treatment-sec sec-type="description" id="SECID0EUOAC"><title>Description of adult female.</title><p>Three specimens measured, range is provided in µm.</p><p>
            <bold><italic>Dorsal idiosoma</italic>.
            </bold> Idiosoma oval-shaped 431–442 long, 266–273 wide (at level of setae <italic>r3</italic>), dorsal shield with constriction at lateral margins near <italic>s6</italic> setae and distinct reticulation posterior to <italic>j6</italic> along with line reticulation in lateral margins of podonotal part, shield not covering whole dorsum (Fig. <xref ref-type="fig" rid="F1">1</xref>), 400–419 long from its anteromedian edge anterior to bases of setae <italic>j1</italic> to its posteromedian edge posterior to bases of setae <italic>Z5</italic>, 240–247 wide at level of setae <italic>r2-r3</italic> (widest part), shield with 39 pairs of thin, small, simple acicular setae, 22 pairs on podonotal region (<italic>j1–6</italic>; <italic>z1–6</italic>; <italic>s1–6</italic>; <italic>r2–5</italic>) and 17 pairs on opisthonotal part (<italic>J1–5</italic>; <italic>Z1–5</italic>; <italic>S1–5</italic>) including <italic>PX2–3</italic> between <italic>J</italic> and <italic>Z</italic> series. Unsclerotised cuticle lateral of podonotal region including a smooth sub-triangular accessory shield (Fig. <xref ref-type="fig" rid="F1">1</xref>). Dorsal setae short (22–30), not reaching to following seta base in series. Setae <italic>J3</italic> located nearly far from <italic>J4</italic>, the distance of <italic>J3-J4</italic> is approximately five times <italic>J3</italic> length. Unsclerotised cuticle lateral of podonotal part with <!--PageBreak--><italic>r6</italic> (between <italic>s6</italic> and <italic>S1</italic>) and lateral of opisthonotal with <italic>R1</italic>, <italic>R4</italic>, <italic>R6</italic> and <italic>R7</italic>. <italic>UR</italic> seta located between <italic>R4</italic> and <italic>R6</italic>. Dorsal shield with 22 pairs of pores and pore-like structures, including <italic>gd2</italic> (posterolaterad of setae <italic>j4</italic>) and <italic>gd6</italic> (posterior of <italic>z6</italic>) and one pair of poroids (<italic>idR3</italic>) on soft lateral cuticle near <italic>R4</italic> seta as shown in Figure <xref ref-type="fig" rid="F1">1</xref>.</p><fig id="F1" position="float" orientation="portrait"><label>Figures 1–5.</label><caption><p>
          <italic><tp:taxon-name><tp:taxon-name-part taxon-name-part-type="genus">Gaeolaelaps</tp:taxon-name-part> <tp:taxon-name-part taxon-name-part-type="species">izajiensis</tp:taxon-name-part></tp:taxon-name></italic> sp. n. Female: <bold>1</bold> dorsal idiosoma <bold>2</bold> ventral idiosoma <bold>3</bold> Peritreme and sub-triangular accessory shield <bold>4–5</bold> the position of <italic>Jv2</italic>.</p></caption><graphic xmlns:xlink="http://www.w3.org/1999/xlink" xlink:href="zookeys-612-031-g001.jpg" position="float" orientation="portrait" xlink:type="simple" id="oo_100096.jpg"/></fig><p>
            <bold><italic>Ventral idiosoma</italic></bold> (Fig. <xref ref-type="fig" rid="F1">2</xref>). Base of tritosternum 25–30 long, 7–10 wide (at basal level), pilose laciniae free for 59–73 and fused basally for 7–9. Pre-endopodal area granulated, with a pair of slightly sclerotised pre-sternal plates. Sternal shield 120–127 long (along midline from anterior edge to its posterior margin), 98–110 wide (at level of projection between coxae II-III) and 81–88 at level of <italic>st2</italic>, smooth in median region and posterior part and reticulated in lateral margins, with distinct anterior and posterior margins, posterior margin irregular. Sternal setae smooth, <italic>st1- st3</italic> (20–23), <italic>iv1</italic> slit-like, located slightly behind <italic>st1</italic>, <italic>iv2</italic> pore-like, between <italic>st2</italic>-<italic>st3</italic>. Setae <italic>st4</italic> (16–19) and pore-like <italic>iv3</italic> located on integument behind posterior margin of sternal shield. <!--PageBreak--><!--PageBreak-->Reticulate tongue-shaped epigynal shield with elongate and nearly quadrangle cells, 171–180 long at midline from anterior margin to posterior level and abutting anal shield, 73–83 wide at epigynal setae, ratio of length to width (L/W) 2.14–2.4, with one pair of simple acicular setae (<italic>st5</italic> = 18–20). Paragenital pores (<italic>iv5</italic>) on soft integument posterior to epigynal setae, between epigynal margin and coxa IV. Anal shield subtriangular, reticulated, 54–60 long (at midline from the anterior margin to the posterior edge of the cribrum), 54–56 wide (at widest point), post anal seta (14–15) nearly equal to para-anal setae (15–17). Cribrum thin and extending posterolaterally to the level of post-anal seta insertion. Opisthogastric surface with: one pair of narrow and slightly elongate paragenital platelets; one pair of suboval metapodal plates (24–26×10–12); one pair of minute platelets between paragenital and metapodal plates; eight pairs of smooth acicular setae: <italic>Zv1</italic>–3 and <italic>Jv1–5</italic>; and five pairs of pore-like structures, plus para-anal gland pores <italic>gv3</italic> on lateral margins of anal shield. <italic>Jv2</italic> located on soft opisthogastric cuticle at postero-lateral part of epigynal shield (Fig. <xref ref-type="fig" rid="F1">4</xref>). In holotype this part of soft cuticle bent down and <italic>Jv2</italic> appeared on anterior margin of anal shield <!--PageBreak-->as shown in Figures <xref ref-type="fig" rid="F1">2</xref> and <xref ref-type="fig" rid="F1">5</xref>. Stigma located at anterior level of coxa IV. Peritremes narrow and long, extending anteriorly to posterior margin of coxae I with fusing at posterior margin of sub-triangular accessory shield, peritrematal plate wider in middle part, and with one glandular poroid <italic>gp</italic> and one lyrifissure <italic>ip</italic> (Fig. <xref ref-type="fig" rid="F1">3</xref>), separated from exopodal shield. Poststigmatal plate narrow and with two pore-like structures. Exopodal II-III small and subtriangular, along with two fragmented platelets at posterior part of coxa III. Exopodal III-IV narrow, angular and reached to the tip of endopodal III-IV at posterior level of coxa IV. Endopodal plates II/III incorporated to lateral margins of sternal shield, III-IV strip like extending to the posterior margin of coxa IV.</p><p>
            <bold><italic>Gnathosoma</italic>.
            </bold> Hypostome (Fig. <xref ref-type="fig" rid="F2">6</xref>) with three pairs of smooth simple acicular setae; <italic>h1</italic> (28–32), <italic>h2</italic> (15–17) and <italic>h3</italic> (17–19). Palpcoxal setae 17–19 long. Deutosternal groove with six rows of denticles (7–12). Corniculi horn-like, internal malae with median barbed extensions longer than fringed lateral lobes, labrum short and slightly pubescent. Epistome denticulate (Fig. <xref ref-type="fig" rid="F2">7</xref>). Chelicera (Fig. <xref ref-type="fig" rid="F2">8</xref>) with dorsal seta, small and setaceous pilus dentilis, lateral lyrifissure and arthrodial crownet-shaped, moveable digit (46–54) with two teeth; middle article from the basal level to the base of dorsal seta 78–85 ending in fixed digit (49–51) with five teeth in addition to terminal tooth. Palp chaetotaxy normal for <tp:taxon-name><tp:taxon-name-part taxon-name-part-type="family">Laelapidae</tp:taxon-name-part></tp:taxon-name> mites (sensu Evans &amp; Till, 1965), with simple setae except <italic>al1</italic> and <italic>al2</italic> of genu slightly thickened with blunt tip, palp apotele two-tined (Fig. <xref ref-type="fig" rid="F2">9</xref>).</p><fig id="F2" position="float" orientation="portrait"><label>Figures 6–9.</label><caption><p>
          <italic><tp:taxon-name><tp:taxon-name-part taxon-name-part-type="genus">Gaeolaelaps</tp:taxon-name-part> <tp:taxon-name-part taxon-name-part-type="species">izajiensis</tp:taxon-name-part></tp:taxon-name></italic> sp. n. Female: <bold>6</bold> hypostome <bold>7</bold> epistome <bold>8</bold> chelicera <bold>9</bold> palp (trochanter to tibia).</p></caption><graphic xmlns:xlink="http://www.w3.org/1999/xlink" xlink:href="zookeys-612-031-g002.jpg" position="float" orientation="portrait" xlink:type="simple" id="oo_100101.jpg"/></fig><p>
            <bold><italic>Legs</italic>.
            </bold> Tarsi I-IV with claws and ambulacra. <bold>leg I</bold> 427–432, coxa 61–63, trochanter 39–44, basi-femur 20–24, telo-femur 61–68, genu 66–73, tibia 78, tarsus 90–95; <bold>leg II</bold> 317–329, coxa 37–39, trochanter 41–44, basi-femur 17–22, telo-femur 49–56, genu 46–54, tibia 46–49, tarsus: 73–78; <bold>leg III</bold> 249–259, coxa 22, trochanter 37–41, basi-femur 15–20, telo-femur 39, genu 24–32, tibia 37–41, tarsus 63–73; <bold>leg IV</bold> 383–417, coxa 34–37, trochanter 68–73, basi-femur 20–26, telo-femur 54–61, genu 49–56, tibia 54–61, tarsus 98–103. Legs I and IV longer than legs II and III. Chaetotaxy of all leg segments normal for <italic><tp:taxon-name><tp:taxon-name-part taxon-name-part-type="genus">Gaeolaelaps</tp:taxon-name-part></tp:taxon-name></italic> (sensu Faraji &amp; Halliday, 2009). All leg setae smooth and pointed.</p><p>
            <bold><italic>Legs Chaetotaxy</italic></bold> (Figs <xref ref-type="fig" rid="F3">10–13</xref>): <bold>Leg I</bold> (Fig. <xref ref-type="fig" rid="F3">10</xref>): coxa 0 0/1 0/1 0; trochanter 1 0/2 1/1 1; femur 2 2/1 3/3 2; genu 2 3/2 3/1 2; tibia 2 3/2 3/1 2. <bold>Leg II</bold> (Fig. <xref ref-type="fig" rid="F3">11</xref>): coxa 0 0/1 0/1 0; trochanter 1 0/2 0/1 1; femur 2 3/1 2/2 1; genu 2 3/1 2/1 2(<italic>pv</italic> slightly thicker than other setae on the segment); tibia 2 2/1 2/1 2 (<italic>av</italic> and <italic>pv</italic> slightly thicker than other setae on the segment); tarsus 3 3/2 3/2 3 + <italic>mv</italic>, <italic>md</italic> (<italic>pl1</italic>, <italic>al1</italic>, <italic>pv1</italic>﻿﻿﻿–<italic>2</italic>, <italic>av1–2</italic>, <italic>md</italic> and <italic>mv</italic> slightly thicker than other setae on the segment). <bold>Leg III</bold> (Fig. <xref ref-type="fig" rid="F3">12</xref>): coxa 0 0/1 0/1 0; trochanter 1 0/2 0/1 1; femur 1 2/1 1/0 1; genu 2 2/1 2/1 1; tibia 2 1/1 2/1 1; tarsus 3 3/2 3/2 3 + <italic>mv</italic>, <italic>md</italic> (the thickness of setae similar to those on tarsus II). <bold>Leg IV</bold> (Fig. <xref ref-type="fig" rid="F3">13</xref>): coxa 0 0/1 0/0 0; trochanter 1 0/2 0/1 1; femur 1 2/1 1/0 1; genu 2 2/1 3/0 1 (<italic>av</italic> thicker than other setae on segment); tibia 2 1/1 3/1 2 (<italic>av</italic> and <italic>pv</italic> slightly thicker than other setae on the segment); tarsus 3 3/2 3/2 3 + <italic>mv</italic>, <italic>md</italic> (<italic>av1–2</italic>, <italic>pv1–2</italic>, <italic>pl2</italic>, <italic>mv</italic> and <italic>md</italic> slightly thicker than other setae on the segment. All setae fine and needle-like unless otherwise noted.</p><fig id="F3" position="float" orientation="portrait"><label>Figures 10–13.</label><caption><p>
          <italic><tp:taxon-name><tp:taxon-name-part taxon-name-part-type="genus">Gaeolaelaps</tp:taxon-name-part> <tp:taxon-name-part taxon-name-part-type="species">izajiensis</tp:taxon-name-part></tp:taxon-name></italic> sp. n. Female: <bold>10</bold> Leg I <bold>11</bold> Leg II <bold>12</bold> Leg III <bold>13</bold> Leg IV.</p></caption><graphic xmlns:xlink="http://www.w3.org/1999/xlink" xlink:href="zookeys-612-031-g003.jpg" position="float" orientation="portrait" xlink:type="simple" id="oo_100102.jpg"/></fig><p>
            <bold><italic>Insemination structures</italic>.
            </bold> Not seen.</p></tp:treatment-sec><tp:treatment-sec sec-type="description" id="SECID0EPLAE"><title>Male.</title><p>Unknown.</p></tp:treatment-sec><tp:treatment-sec sec-type="etymology" id="SECID0EULAE"><title>Etymology.</title><p>The name of the new species refers to Izaj, the ancient name of Izeh (a town in Khuzestan province, southwest Iran) where the holotype was collected.</p><!--PageBreak--></tp:treatment-sec><tp:treatment-sec sec-type="remarks" id="SECID0E1LAE"><title>Remarks.</title><p>
            <italic><tp:taxon-name><tp:taxon-name-part taxon-name-part-type="genus">Gaeolaelaps</tp:taxon-name-part> <tp:taxon-name-part taxon-name-part-type="species">izajiensis</tp:taxon-name-part></tp:taxon-name></italic> sp. n. is differentiated from all other members of the genus by the following combination of characters: dorsal shield with constriction at lateral margins near setae s6, with 39 pairs of simple thin acicular setae; reticulated epigynal shield with elongate and nearly quadrangle cells and abutting anal shield, exopodal plates fragmented between coxae III and IV; peritremes long and extending to the posterior margin of coxae I. Some species of <italic><tp:taxon-name><tp:taxon-name-part taxon-name-part-type="genus">Gaeolaelaps</tp:taxon-name-part></tp:taxon-name></italic> genus have long epigynal shield like: <italic><tp:taxon-name><tp:taxon-name-part taxon-name-part-type="genus">Gaeolaelaps</tp:taxon-name-part> <tp:taxon-name-part taxon-name-part-type="species">loksai</tp:taxon-name-part></tp:taxon-name></italic> (Karg, 2000), <italic><tp:taxon-name><tp:taxon-name-part taxon-name-part-type="genus">Gaeolaelaps</tp:taxon-name-part> <tp:taxon-name-part taxon-name-part-type="species">pinnae</tp:taxon-name-part></tp:taxon-name></italic> (Karg, 1987) and <italic><tp:taxon-name><tp:taxon-name-part taxon-name-part-type="genus">Gaeolaelaps</tp:taxon-name-part> <tp:taxon-name-part taxon-name-part-type="species">macra</tp:taxon-name-part></tp:taxon-name></italic> (Karg, 1978) in which the epigynal shield extending near anal shield with only one pair of opisthogastric setae between epigynal and anal shields. <italic><tp:taxon-name><tp:taxon-name-part taxon-name-part-type="genus">Gaeolaelaps</tp:taxon-name-part> <tp:taxon-name-part taxon-name-part-type="species">macra</tp:taxon-name-part></tp:taxon-name></italic> and <italic><tp:taxon-name><tp:taxon-name-part taxon-name-part-type="genus">Gaeolaelaps</tp:taxon-name-part> <tp:taxon-name-part taxon-name-part-type="species">loksai</tp:taxon-name-part></tp:taxon-name></italic> have short peritremes which extended to near anterior and middle level of coxa II, respectively. <italic><tp:taxon-name><tp:taxon-name-part taxon-name-part-type="genus">Gaeolaelaps</tp:taxon-name-part> <tp:taxon-name-part taxon-name-part-type="species">pinnae</tp:taxon-name-part></tp:taxon-name></italic> has long peritreme extending to anterior part of coxa I but has long dorsal setae which exceed the base of successive setae in series, seta <italic>J1</italic> and some other opisthonotal setae barbed distally and <italic>iv2</italic> slit-like (<xref ref-type="bibr" rid="B12">Karg 1978</xref>, <xref ref-type="bibr" rid="B15">1987</xref>, <xref ref-type="bibr" rid="B17">2000</xref>).</p></tp:treatment-sec><ref-list><ref id="B12"><mixed-citation xmlns:xlink="http://www.w3.org/1999/xlink" xlink:type="simple">
          <person-group><name name-style="western"><surname>Karg</surname><given-names>W</given-names></name></person-group> (<year>1978</year>) <article-title>Zur kenntnis der Milbengattungen <italic><tp:taxon-name><tp:taxon-name-part taxon-name-part-type="genus">Hypoaspis</tp:taxon-name-part></tp:taxon-name></italic>, <italic><tp:taxon-name><tp:taxon-name-part taxon-name-part-type="genus">Androlaelaps</tp:taxon-name-part></tp:taxon-name></italic> and <italic><tp:taxon-name><tp:taxon-name-part taxon-name-part-type="genus">Reticulolaelaps</tp:taxon-name-part></tp:taxon-name></italic> (<tp:taxon-name><tp:taxon-name-part taxon-name-part-type="subclass">Acarina</tp:taxon-name-part></tp:taxon-name>, <tp:taxon-name><tp:taxon-name-part taxon-name-part-type="superorder">Parasitiformes</tp:taxon-name-part></tp:taxon-name>, <tp:taxon-name><tp:taxon-name-part taxon-name-part-type="family">Dermanyssidae</tp:taxon-name-part></tp:taxon-name>).</article-title> <source>Zoologische Jahrbücher Abteilung für Systematik Ökologie und Geographie der Tiere</source> <volume>105</volume>: <fpage>1</fpage>–<lpage>32</lpage>.</mixed-citation></ref><ref id="B15"><mixed-citation xmlns:xlink="http://www.w3.org/1999/xlink" xlink:type="simple">
          <person-group><name name-style="western"><surname>Karg</surname><given-names>W</given-names></name></person-group> (<year>1987</year>) <article-title>Neue Raubmilbenarten der Gattung <italic><tp:taxon-name><tp:taxon-name-part taxon-name-part-type="genus">Hypoaspis</tp:taxon-name-part></tp:taxon-name></italic> Canestrini, 1884 (<tp:taxon-name><tp:taxon-name-part taxon-name-part-type="subclass">Acarina</tp:taxon-name-part></tp:taxon-name>, <tp:taxon-name><tp:taxon-name-part taxon-name-part-type="superorder">Parasitiformes</tp:taxon-name-part></tp:taxon-name>).</article-title> <source>Zoologische Jahrbücher Abteilung für Systematik Ökologie und Geographie der Tiere</source> <volume>114</volume>: <fpage>289</fpage>–<lpage>302</lpage>.</mixed-citation></ref><ref id="B17"><mixed-citation xmlns:xlink="http://www.w3.org/1999/xlink" xlink:type="simple">
          <person-group><name name-style="western"><surname>Karg</surname><given-names>W</given-names></name></person-group> (<year>2000</year>) <article-title>Zur Systematik der Raubmilbenfamilien <tp:taxon-name><tp:taxon-name-part taxon-name-part-type="family">Hypoaspididae</tp:taxon-name-part></tp:taxon-name> v. Vitzthum, 1941 und <tp:taxon-name><tp:taxon-name-part taxon-name-part-type="family">Rhodacaridae</tp:taxon-name-part></tp:taxon-name> Oudemans, 1902 (<tp:taxon-name><tp:taxon-name-part taxon-name-part-type="subclass">Acarina</tp:taxon-name-part></tp:taxon-name>, <tp:taxon-name><tp:taxon-name-part taxon-name-part-type="superorder">Parasitiformes</tp:taxon-name-part></tp:taxon-name>) mit neuen Arten aus Süd- und <italic><tp:taxon-name><tp:taxon-name-part taxon-name-part-type="genus">Mittelamerika</tp:taxon-name-part></tp:taxon-name></italic>.</article-title> <source>Mitteilungen aus dem Museum für Naturkunde in Berlin, Zoologische Reihe</source> <volume>76</volume>: <fpage>243</fpage>–<lpage>262</lpage>. doi: <ext-link xlink:type="simple" ext-link-type="doi" xlink:href="10.1002/mmnz.20000760207">10.1002/mmnz.20000760207</ext-link></mixed-citation></ref></ref-list></tp:taxon-treatment>
